# Supplementary material for: ST-elevation myocardial infarction from septic embolism secondary to prosthetic aortic valve endocarditis: a case report
Source: Eur Heart J Case Rep. 2024 Aug 9;8(8):ytae420. doi: 10.1093/ehjcr/ytae420 (PMC11337003; doi:10.1093/ehjcr/ytae420)
Supplement: ytae420_Supplementary_Data [file ytae420_supplementary_data.zip]

Archive with 4 entries (4 files):
- SUPPLEMENTAL MATERIAL.docx
- Video 1.mp4
- Video 2.mp4
- Video 3.avi
